# Supplementary material for: A database of georeferenced nutrient chemistry data for mountain lakes of the Western United States
Source: Sci Data. 2017 May 16;4:170069. doi: 10.1038/sdata.2017.69 (PMC5479644; doi:10.1038/sdata.2017.69)
Supplement: Supplementary file 1 [file sdata201769-isa1.zip › i_Investigation.txt]

# Investigation File generated for Scientific Data with Investigation File Authoring Tool version 0.1.0 on 26/04/2017 - This metadata file is CC0
ONTOLOGY SOURCE REFERENCE
Term Source Name	IAO	GAZ	ENVO	OBI	ERO
Term Source File	http://data.bioontology.org/ontologies/IAO	http://data.bioontology.org/ontologies/GAZ	http://data.bioontology.org/ontologies/ENVO	http://data.bioontology.org/ontologies/OBI	http://data.bioontology.org/ontologies/ERO
Term Source Version	2015-02-23	$Revision: 1.512 $	releases/2014-09-16	2014-08-18	2013-08-02
Term Source Description	Information Artifact Ontology	Gazetteer	Environment Ontology	Ontology for Biomedical Investigations	Eagle-I Research Resource Ontology
INVESTIGATION
Investigation Identifier
Investigation Title
Investigation Description
Investigation Submission Date
Investigation Public Release Date
INVESTIGATION PUBLICATIONS
Investigation PubMed ID
Investigation Publication DOI
Investigation Publication Author List
Investigation Publication Title
Investigation Publication Status
Investigation Publication Status Term Accession Number
Investigation Publication Status Term Source REF
INVESTIGATION CONTACTS
Investigation Person Last Name
Investigation Person Mid Initials
Investigation Person First Name
Investigation Person Address
Investigation Person Phone
Investigation Person Fax
Investigation Person Email
Investigation Person Affiliation
Investigation Person Roles
Investigation Person Roles Term Accession Number
Investigation Person Roles Term Source REF
STUDY
Study Identifier	10.1038/sdata.2017.69
Study Title	A database of georeferenced nutrient chemistry data for mountain lakes of the Western United States
Study Submission Date	27/01/2017
Study Public Release Date	16/05/2017
Study Description	http://www.nature.com/articles/sdata201769#abstract
Study File Name	s_study_Williams.txt
Comment[Subject Keywords]	//;/
Comment[Manuscript Licence]	CC BY-4.0
Comment[Experimental Metadata Licence]	CC0
Comment[Supplementary Information File Name]	
Comment[Supplementary Information File Type]	x-zip-compressed
Comment[Supplementary Information File URL]	http://www.nature.com/articles/sdata201769#supplementary-information
Comment[Data Repository]	figshare
Comment[Data Record Accession]	10.6084/m9.figshare.4578544
Comment[Data Record URI]	https://doi.org/10.6084/m9.figshare.4578544
STUDY DESIGN DESCRIPTORS
Study Design Type	observation design	data integration objective	database creation objective
Study Design Type Term Accession Number	OBI:0300311	ERO:0100092	http://www.ebi.ac.uk/efo/swo/SWO_0000509
Study Design Type Term Source REF	OBI	ERO	ERO
STUDY PUBLICATIONS
Study PubMed ID
Study Publication DOI
Study Publication Author List
Study Publication Title
Study Publication Status
Study Publication Status Term Accession Number
Study Publication Status Term Source REF
STUDY FACTORS
Study Factor Name	geographic location
Study Factor Type	geographic location
Study Factor Type Term Accession Number	GAZ:00000448
Study Factor Type Term Source REF	OBI
STUDY ASSAYS
Study Assay Measurement Type	lake water chemistry
Study Assay Measurement Type Term Accession Number	""
Study Assay Measurement Type Term Source REF	""
Study Assay Technology Type	database extract, transform, and load process (IAO:0000650)
Study Assay Technology Type Term Accession Number	""
Study Assay Technology Type Term Source REF	""
Study Assay Technology Platform	""
Study Assay File Name	a_assay_Williams.txt
STUDY PROTOCOLS
Study Protocol Name	Lake Georeferencing	Lake Jurisdiction	Data Acquisition and Inclusion Criteria
Study Protocol Type	data transformation	data transformation	data pre-processing objective
Study Protocol Type Term Accession Number	OBI:0200000	OBI:0200000	ERO:0100010
Study Protocol Type Term Source REF	OBI	OBI	ERO
Study Protocol Description			
Study Protocol URI	""	""	""
Study Protocol Version			
Study Protocol Parameters Name	""	""	""
Study Protocol Parameters Name Term Accession Number	""	""	""
Study Protocol Parameters Name Term Source REF	""	""	""
Study Protocol Components Name	""	""	""
Study Protocol Components Type	""	""	""
Study Protocol Components Type Term Accession Number	""	""	""
Study Protocol Components Type Term Source REF	""	""	""
STUDY CONTACTS
Study Person Last Name	Williams	Labou
Study Person First Name	Jason	Stephanie G.
Study Person Mid Initials		
Study Person Email	jjwill04@gmail.com	""
Study Person Phone		
Study Person Fax		
Study Person Address		
Study Person Affiliation	Washington State University, Department of Civil & Environmental Engineering, Pullman, Washington 99164, USA	Washington State University, Center for Environmental Research, Education, and Outreach (CEREO), PACCAR, Pullman, Washington 99164, USA
Study Person Roles		
Study Person Roles Term Accession Number		
Study Person Roles Term Source REF		
Comment[Study Person ORCID]		
Comment[Funder]		
Comment[FundRef ID]		
Comment[Funder Term Source REF]		
Comment[Grant Identifier]		
