# Supplementary material for: A database of georeferenced nutrient chemistry data for mountain lakes of the Western United States
Source: Sci Data. 2017 May 16;4:170069. doi: 10.1038/sdata.2017.69 (PMC5479644; doi:10.1038/sdata.2017.69)
Supplement: Supplementary file 1 [file sdata201769-isa1.zip › s_study_Williams.txt]

Source Name	Material Type	Term Source REF	Term Accession Number	Characteristics[geographical location]	Term Source REF	Term Accession Number	Characteristics[environment type]	Term Source REF	Term Accession Number	Characteristics[time period range]	Comment[lake count]	Protocol REF	Sample Name	Factor Value[geographic location]
10.1007/s10933-013-9711-0	publication	IAO	IAO:0000311	Sierra Nevada	GAZ	GAZ:00007343	freshwater lake	ENVO	ENVO:00000021	2007/2008	50	Data Acquisition and Inclusion Criteria	s1	Sierra Nevada
10.1657/AAAR0015-008	publication	IAO	IAO:0000311	Rocky Mountains	GAZ	GAZ:00003869	freshwater lake	ENVO	ENVO:00000021	2010	5	Data Acquisition and Inclusion Criteria	s2	Rocky Mountains
WQ Portal	data set	IAO	IAO:0000100	West Region	GAZ	GAZ:00003096	freshwater lake	ENVO	ENVO:00000021	1964/2016	1252	Data Acquisition and Inclusion Criteria	s3	West Region
FED Database	data set	IAO	IAO:0000100	West Region	GAZ	GAZ:00003096	freshwater lake	ENVO	ENVO:00000021	1973/2012	220	Data Acquisition and Inclusion Criteria	s4	West Region
FED Database	data set	IAO	IAO:0000100	West Region	GAZ	GAZ:00003096	freshwater lake	ENVO	ENVO:00000021	1973/2012	198	Data Acquisition and Inclusion Criteria	s5	West Region
FED Database	data set	IAO	IAO:0000100	West Region	GAZ	GAZ:00003096	freshwater lake	ENVO	ENVO:00000021	1973/2012	153	Data Acquisition and Inclusion Criteria	s6	West Region
FED Database	data set	IAO	IAO:0000100	West Region	GAZ	GAZ:00003096	freshwater lake	ENVO	ENVO:00000021	1973/2012	287	Data Acquisition and Inclusion Criteria	s7	West Region
FED Database	data set	IAO	IAO:0000100	West Region	GAZ	GAZ:00003096	freshwater lake	ENVO	ENVO:00000021	1973/2012	194	Data Acquisition and Inclusion Criteria	s8	West Region
FED Database	data set	IAO	IAO:0000100	West Region	GAZ	GAZ:00003096	freshwater lake	ENVO	ENVO:00000021	1973/2012	216	Data Acquisition and Inclusion Criteria	s9	West Region
FED Database	data set	IAO	IAO:0000100	West Region	GAZ	GAZ:00003096	freshwater lake	ENVO	ENVO:00000021	1973/2012	6	Data Acquisition and Inclusion Criteria	s10	West Region
NPS ROMN Network Water Quality Database	data set	IAO	IAO:0000100	Rocky Mountains	GAZ	GAZ:00003869	freshwater lake	ENVO	ENVO:00000021	1975/2004	63	Data Acquisition and Inclusion Criteria	s11	Rocky Mountains
10.1890/08-1742.1	publication	IAO	IAO:0000311	Rocky Mountains	GAZ	GAZ:00003869	freshwater lake	ENVO	ENVO:00000021	2006	41	Data Acquisition and Inclusion Criteria	s12	Rocky Mountains
NPS SIEN Network mountain lake monitoring data	data set	IAO	IAO:0000100	Sierra Nevada	GAZ	GAZ:00007343	freshwater lake	ENVO	ENVO:00000021	2008/2013	83	Data Acquisition and Inclusion Criteria	s13	Sierra Nevada
NPS KLMN mountain lake monitoring data	data set	IAO	IAO:0000100	Klamath Mountains	GAZ	GAZ:00055081	freshwater lake	ENVO	ENVO:00000021	2013	35	Data Acquisition and Inclusion Criteria	s14	Klamath Mountains
USGS	data set	IAO	IAO:0000100	Cascade Range	GAZ	GAZ:00004352	freshwater lake	ENVO	ENVO:00000021	1989/1999	91	Data Acquisition and Inclusion Criteria	s15	Cascade Range
10.1007/s11270-013-1857-x	publication	IAO	IAO:0000311	Cascade Range	GAZ	GAZ:00004352	freshwater lake	ENVO	ENVO:00000021	2009/2010	10	Data Acquisition and Inclusion Criteria	s16	Cascade Range
NPS NCCN mountain lake monitoring data	data set	IAO	IAO:0000100	Olympic Mountains	GAZ	GAZ:00055120	freshwater lake	ENVO	ENVO:00000021	1988/2015	185	Data Acquisition and Inclusion Criteria	s17	West Region
Western Lakes Survey	data set	IAO	IAO:0000100	West Region	GAZ	GAZ:00003096	freshwater lake	ENVO	ENVO:00000021	1985	752	Data Acquisition and Inclusion Criteria	s18	West Region
National Lakes Assessment _2007	data set	IAO	IAO:0000100	West Region	GAZ	GAZ:00003096	freshwater lake	ENVO	ENVO:00000021	2007	299	Data Acquisition and Inclusion Criteria	s19	West Region
WACAP database	data set	IAO	IAO:0000100	West Region	GAZ	GAZ:00003096	freshwater lake	ENVO	ENVO:00000021	2003/2005	14	Data Acquisition and Inclusion Criteria	s20	West Region
10.1038/ncomms10571	publication	IAO	IAO:0000311	Rocky Mountains	GAZ	GAZ:00003869	freshwater lake	ENVO	ENVO:00000021	2008/2012	6	Data Acquisition and Inclusion Criteria	s21	Rocky Mountains
10.1007/s10750-016-2758-y	publication	IAO	IAO:0000311	Cascade Range	GAZ	GAZ:00004352	freshwater lake	ENVO	ENVO:00000021	2013/2014	13	Data Acquisition and Inclusion Criteria	s22	Cascade Range
J. Brahney, personal communication	data set	IAO	IAO:0000100	Rocky Mountains	GAZ	GAZ:00003869	freshwater lake	ENVO	ENVO:00000021	2009/2010	31	Data Acquisition and Inclusion Criteria	s23	Rocky Mountains
10.4319/lo.2014.59.6.1987	publication	IAO	IAO:0000311	Rocky Mountains	GAZ	GAZ:00003869	freshwater lake	ENVO	ENVO:00000021	2011/2012	6	Data Acquisition and Inclusion Criteria	s24	Rocky Mountains
National Lakes Assessment_2012	data set	IAO	IAO:0000100	West Region	GAZ	GAZ:00003096	freshwater lake	ENVO	ENVO:00000021	2012	323	Data Acquisition and Inclusion Criteria	s25	West Region
