# Supplementary material for: A database of georeferenced nutrient chemistry data for mountain lakes of the Western United States
Source: Sci Data. 2017 May 16;4:170069. doi: 10.1038/sdata.2017.69 (PMC5479644; doi:10.1038/sdata.2017.69)
Supplement: Supplementary file 1 [file sdata201769-isa1.zip › a_assay_Williams.txt]

Sample Name	Protocol REF	Protocol REF	Assay Name	Raw Data File	Comment[Data Repository]	Comment[Data Record Accession]	Comment[Data Record URI]
s1	Lake Georeferencing	Lake Jurisdiction	s1_processing	GLNC_March_2017.zip	figshare	10.6084/m9.figshare.4578544	https://doi.org/10.6084/m9.figshare.4578544
s2	Lake Georeferencing	Lake Jurisdiction	s2_processing	GLNC_March_2017.zip	figshare	10.6084/m9.figshare.4578544	https://doi.org/10.6084/m9.figshare.4578544
s3	Lake Georeferencing	Lake Jurisdiction	s3_processing	GLNC_March_2017.zip	figshare	10.6084/m9.figshare.4578544	https://doi.org/10.6084/m9.figshare.4578544
s4	Lake Georeferencing	Lake Jurisdiction	s4_processing	GLNC_March_2017.zip	figshare	10.6084/m9.figshare.4578544	https://doi.org/10.6084/m9.figshare.4578544
s5	Lake Georeferencing	Lake Jurisdiction	s5_processing	GLNC_March_2017.zip	figshare	10.6084/m9.figshare.4578544	https://doi.org/10.6084/m9.figshare.4578544
s6	Lake Georeferencing	Lake Jurisdiction	s6_processing	GLNC_March_2017.zip	figshare	10.6084/m9.figshare.4578544	https://doi.org/10.6084/m9.figshare.4578544
s7	Lake Georeferencing	Lake Jurisdiction	s7_processing	GLNC_March_2017.zip	figshare	10.6084/m9.figshare.4578544	https://doi.org/10.6084/m9.figshare.4578544
s8	Lake Georeferencing	Lake Jurisdiction	s8_processing	GLNC_March_2017.zip	figshare	10.6084/m9.figshare.4578544	https://doi.org/10.6084/m9.figshare.4578544
s9	Lake Georeferencing	Lake Jurisdiction	s9_processing	GLNC_March_2017.zip	figshare	10.6084/m9.figshare.4578544	https://doi.org/10.6084/m9.figshare.4578544
s10	Lake Georeferencing	Lake Jurisdiction	s10_processing	GLNC_March_2017.zip	figshare	10.6084/m9.figshare.4578544	https://doi.org/10.6084/m9.figshare.4578544
s11	Lake Georeferencing	Lake Jurisdiction	s11_processing	GLNC_March_2017.zip	figshare	10.6084/m9.figshare.4578544	https://doi.org/10.6084/m9.figshare.4578544
s12	Lake Georeferencing	Lake Jurisdiction	s12_processing	GLNC_March_2017.zip	figshare	10.6084/m9.figshare.4578544	https://doi.org/10.6084/m9.figshare.4578544
s13	Lake Georeferencing	Lake Jurisdiction	s13_processing	GLNC_March_2017.zip	figshare	10.6084/m9.figshare.4578544	https://doi.org/10.6084/m9.figshare.4578544
s14	Lake Georeferencing	Lake Jurisdiction	s14_processing	GLNC_March_2017.zip	figshare	10.6084/m9.figshare.4578544	https://doi.org/10.6084/m9.figshare.4578544
s15	Lake Georeferencing	Lake Jurisdiction	s15_processing	GLNC_March_2017.zip	figshare	10.6084/m9.figshare.4578544	https://doi.org/10.6084/m9.figshare.4578544
s16	Lake Georeferencing	Lake Jurisdiction	s16_processing	GLNC_March_2017.zip	figshare	10.6084/m9.figshare.4578544	https://doi.org/10.6084/m9.figshare.4578544
s17	Lake Georeferencing	Lake Jurisdiction	s17_processing	GLNC_March_2017.zip	figshare	10.6084/m9.figshare.4578544	https://doi.org/10.6084/m9.figshare.4578544
s18	Lake Georeferencing	Lake Jurisdiction	s18_processing	GLNC_March_2017.zip	figshare	10.6084/m9.figshare.4578544	https://doi.org/10.6084/m9.figshare.4578544
s19	Lake Georeferencing	Lake Jurisdiction	s19_processing	GLNC_March_2017.zip	figshare	10.6084/m9.figshare.4578544	https://doi.org/10.6084/m9.figshare.4578544
s20	Lake Georeferencing	Lake Jurisdiction	s20_processing	GLNC_March_2017.zip	figshare	10.6084/m9.figshare.4578544	https://doi.org/10.6084/m9.figshare.4578544
s21	Lake Georeferencing	Lake Jurisdiction	s21_processing	GLNC_March_2017.zip	figshare	10.6084/m9.figshare.4578544	https://doi.org/10.6084/m9.figshare.4578544
s22	Lake Georeferencing	Lake Jurisdiction	s22_processing	GLNC_March_2017.zip	figshare	10.6084/m9.figshare.4578544	https://doi.org/10.6084/m9.figshare.4578544
s23	Lake Georeferencing	Lake Jurisdiction	s23_processing	GLNC_March_2017.zip	figshare	10.6084/m9.figshare.4578544	https://doi.org/10.6084/m9.figshare.4578544
s24	Lake Georeferencing	Lake Jurisdiction	s24_processing	GLNC_March_2017.zip	figshare	10.6084/m9.figshare.4578544	https://doi.org/10.6084/m9.figshare.4578544
s25	Lake Georeferencing	Lake Jurisdiction	s25_processing	GLNC_March_2017.zip	figshare	10.6084/m9.figshare.4578544	https://doi.org/10.6084/m9.figshare.4578544
